# Supplementary material for: Exploring a pico-well based scRNA-seq method (HIVE) for simplified processing of equine bronchoalveolar lavage cells
Source: PLoS One. 2025 Jan 24;20(1):e0317343. doi: 10.1371/journal.pone.0317343 (PMC11760581; doi:10.1371/journal.pone.0317343)
Supplement: S2 Data — (XLSX) [file pone.0317343.s007.xlsx]

## Sheet: markers_all_clusters_0.3res
p_val	avg_log2FC	pct.1	pct.2	p_val_adj	cluster	gene
0	0.45253	0.842	0.694	0	0	FCER1G
0	0.35529	0.761	0.561	0	0	APOE
0	0.332973	0.974	0.839	0	0	FTH1
0	0.325175	0.72	0.513	0	0	S100P
0	0.305265	0.86	0.733	0	0	PSAP
0	0.296176	0.639	0.469	0	0	TYROBP
0	0.279854	0.91	0.734	0	0	ENSECAG00000029928
0	0.260208	0.225	0.079	0	0	ENSECAG00000035574
0	0.256823	0.898	0.752	0	0	CTSZ
0	0.256571	0.706	0.543	0	0	C1QB
0	0.25197	0.802	0.643	0	0	CTSB
2.15726e-303	0.267126	0.586	0.453	4.35659e-299	0	IFI27
0	0.677219	0.939	0.772	0	1	CYBB
0	0.646624	0.972	0.904	0	1	MT-CO1
0	0.627448	0.823	0.607	0	1	C4BPA
0	0.483599	0.782	0.604	0	1	MARCO
0	0.466183	0.821	0.66	0	1	CD163
0	0.456857	1	0.997	0	1	ENSECAG00000027676
0	0.444539	1	0.998	0	1	ENSECAG00000027699
0	0.438992	0.598	0.424	0	1	ADD3
0	0.408834	0.862	0.734	0	1	MT-CO2
0	0.321099	0.491	0.297	0	1	COLEC12
0	0.293406	0.463	0.273	0	1	KCTD12
0	0.28851	0.347	0.178	0	1	ENSECAG00000027686
5.86933e-292	0.290622	0.491	0.305	1.18531e-287	1	BHLHE41
1.95423e-289	0.339741	0.871	0.783	3.94658e-285	1	LCP1
1.10636e-248	0.400746	0.599	0.453	2.2343e-244	1	MRC1
6.97478e-246	0.417517	0.76	0.663	1.40856e-241	1	TXNIP
1.80729e-233	0.330632	0.524	0.374	3.64982e-229	1	MX1
8.30253e-228	0.278917	0.449	0.291	1.6767e-223	1	SELL
1.3957e-209	0.305922	0.617	0.479	2.81862e-205	1	SAMD9L
5.34134e-208	0.302747	0.477	0.331	1.07868e-203	1	RRBP1
9.68587e-208	0.25385	0.553	0.398	1.95606e-203	1	MSR1
9.85698e-199	0.309173	0.775	0.665	1.99062e-194	1	ENSECAG00000030777
2.17757e-157	0.263025	0.706	0.599	4.3976e-153	1	HSP90B1
2.16488e-121	0.264139	0.505	0.399	4.37198e-117	1	ALDH1A1
2.25288e-116	0.259748	0.704	0.629	4.54969e-112	1	ENSECAG00000033029
1.11242e-43	0.32536	0.489	0.442	2.24653e-39	1	LYZ
0	1.15537	0.817	0.326	0	2	STK17B
0	1.09838	0.764	0.251	0	2	RESF1
0	0.885788	0.547	0.191	0	2	GZMA
0	0.832722	0.591	0.137	0	2	FYB1
0	0.821855	0.897	0.637	0	2	PTPRC
0	0.817037	0.566	0.117	0	2	ETS1
0	0.809621	0.888	0.629	0	2	ENSECAG00000035305
0	0.741528	0.666	0.306	0	2	ITGB1
0	0.722427	0.535	0.155	0	2	CCL5
0	0.667488	0.513	0.148	0	2	KLRK1
0	0.653264	0.577	0.258	0	2	MYCBP2
0	0.639051	0.641	0.291	0	2	GIMAP7
0	0.626754	0.547	0.135	0	2	CD3E
0	0.622927	0.534	0.241	0	2	ATM
0	0.611773	0.572	0.212	0	2	TMEM123
0	0.603718	0.527	0.182	0	2	PSIP1
0	0.583768	0.579	0.257	0	2	EZR
0	0.563965	0.498	0.21	0	2	ANKRD12
0	0.538681	0.449	0.101	0	2	CD2
0	0.537076	0.314	0.072	0	2	GZMK
0	0.536372	0.473	0.177	0	2	ITGA4
0	0.533039	0.761	0.461	0	2	DRB
0	0.527299	0.445	0.114	0	2	ENSECAG00000000419
0	0.524404	0.621	0.333	0	2	DEK
0	0.503131	0.399	0.095	0	2	F2R
0	0.493231	0.522	0.296	0	2	MACF1
0	0.493054	0.551	0.311	0	2	SETX
0	0.492757	0.376	0.087	0	2	CXCR6
0	0.489071	0.426	0.124	0	2	ENSECAG00000033316
0	0.488925	0.899	0.742	0	2	ENSECAG00000008542
0	0.474904	0.403	0.076	0	2	CD3G
0	0.4654	0.559	0.267	0	2	WIPF1
0	0.461639	0.672	0.444	0	2	EEF1B2
0	0.458343	0.473	0.191	0	2	ENSECAG00000014696
0	0.455853	0.361	0.103	0	2	SYNE1
0	0.440648	0.367	0.109	0	2	ZNF292
0	0.433813	0.35	0.083	0	2	JAML
0	0.432528	0.427	0.147	0	2	CTSC
0	0.432291	0.365	0.09	0	2	HOPX
0	0.429777	0.325	0.1	0	2	CD8A
0	0.425458	0.565	0.297	0	2	SEPTIN7
0	0.397165	0.363	0.098	0	2	RRP1B
0	0.394846	0.474	0.258	0	2	MYH9
0	0.393244	0.399	0.178	0	2	SMCHD1
0	0.39204	0.399	0.163	0	2	DOCK10
0	0.388381	0.433	0.215	0	2	SLFN5
0	0.387031	0.289	0.051	0	2	CCR5
0	0.382539	0.49	0.247	0	2	ENSECAG00000024259
0	0.382182	0.337	0.1	0	2	KMT2A
0	0.380745	0.414	0.191	0	2	SKIL
0	0.377354	0.522	0.29	0	2	JAK1
0	0.376205	0.331	0.074	0	2	CD3D
0	0.371656	0.413	0.179	0	2	FNBP1
0	0.371041	0.427	0.212	0	2	KLF6
0	0.368115	0.284	0.054	0	2	INPP4B
0	0.344703	0.345	0.15	0	2	BPTF
0	0.338149	0.346	0.149	0	2	IQGAP2
0	0.335958	0.358	0.159	0	2	ZFP36L1
0	0.335567	0.369	0.145	0	2	ARL6IP5
0	0.331931	0.32	0.09	0	2	LBR
0	0.325389	0.306	0.08	0	2	CD81
0	0.320332	0.275	0.073	0	2	ITGAE
0	0.318878	0.372	0.151	0	2	STK17A
0	0.314617	0.252	0.079	0	2	ENSECAG00000031322
0	0.307754	0.293	0.089	0	2	ENSECAG00000030258
0	0.306261	0.341	0.144	0	2	NSD3
0	0.304865	0.345	0.149	0	2	GLIPR1
0	0.303673	0.22	0.06	0	2	KLRD1
0	0.30124	0.281	0.089	0	2	ZBTB38
0	0.300152	0.219	0.047	0	2	TNFSF14
0	0.299139	0.266	0.073	0	2	EMB
0	0.298566	0.243	0.054	0	2	CTSW
0	0.296341	0.304	0.122	0	2	WNK1
0	0.294416	0.272	0.09	0	2	EPB41
0	0.290935	0.194	0.041	0	2	CD40LG
0	0.290475	0.265	0.067	0	2	RCSD1
0	0.289351	0.251	0.057	0	2	ARHGEF3
0	0.28823	0.281	0.105	0	2	RAPGEF6
0	0.287383	0.308	0.12	0	2	MAP3K1
0	0.268284	0.249	0.063	0	2	ENSECAG00000019259
0	0.265544	0.225	0.043	0	2	RASGRP1
0	0.257399	0.211	0.045	0	2	ITGA1
0	0.252614	0.213	0.046	0	2	SEL1L3
2.06397e-305	0.433602	0.51	0.297	4.16818e-301	2	S100A4
3.43259e-298	0.38965	0.548	0.332	6.93212e-294	2	MATR3
5.56177e-296	0.352209	0.361	0.17	1.1232e-291	2	HMGCS1
5.77185e-294	0.570896	0.67	0.483	1.16563e-289	2	AHNAK
8.25792e-282	0.41677	0.512	0.307	1.66769e-277	2	SAMD9
2.4919e-274	0.352391	0.492	0.286	5.03239e-270	2	SON
7.49508e-269	0.251985	0.315	0.139	1.51363e-264	2	CCNI
4.77474e-268	0.25143	0.276	0.114	9.64259e-264	2	STK4
1.27821e-266	0.277452	0.37	0.18	2.58135e-262	2	LCP2
1.91907e-263	0.269168	0.298	0.13	3.87556e-259	2	BAZ1B
1.20351e-252	0.334352	0.411	0.223	2.43049e-248	2	RBPJ
8.29375e-252	0.405161	0.669	0.487	1.67492e-247	2	RPS12
5.64775e-249	0.256455	0.279	0.12	1.14056e-244	2	MPHOSPH8
4.71624e-238	0.303868	0.351	0.178	9.52444e-234	2	PHF3
2.45699e-237	0.31191	0.399	0.216	4.96189e-233	2	MIER1
8.82342e-233	0.303704	0.401	0.217	1.78189e-228	2	PPP1R12A
1.39286e-228	0.250819	0.268	0.118	2.81289e-224	2	KAT6A
2.10344e-224	0.25098	0.302	0.142	4.24789e-220	2	CYP51A1
9.39784e-219	0.264369	0.321	0.158	1.89789e-214	2	AKAP13
7.40608e-216	0.303102	0.41	0.233	1.49566e-211	2	KMT2E
2.61853e-214	0.31193	0.369	0.199	5.28813e-210	2	ANKRD11
1.64095e-207	0.294333	0.397	0.225	3.3139e-203	2	NIBAN1
7.55816e-207	0.29955	0.379	0.21	1.52637e-202	2	PNISR
9.07346e-207	0.389882	0.195	0.078	1.83238e-202	2	KLRB1
1.74593e-206	0.345196	0.817	0.697	3.5259e-202	2	RPL13A
1.19602e-196	0.289638	0.376	0.211	2.41536e-192	2	KMT2C
1.64827e-193	0.256904	0.367	0.203	3.32867e-189	2	MCL1
1.24123e-187	0.31215	0.4	0.238	2.50666e-183	2	NIPBL
2.80505e-185	0.391645	0.169	0.066	5.66481e-181	2	TRDC
4.64494e-185	0.304064	0.349	0.196	9.38045e-181	2	BOD1L1
9.05838e-183	0.281184	0.77	0.599	1.82934e-178	2	CD74
9.06683e-178	0.336836	0.61	0.459	1.83105e-173	2	CAST
3.26811e-175	0.277312	0.546	0.376	6.59996e-171	2	ARHGDIB
1.27248e-173	0.309042	0.767	0.624	2.56977e-169	2	ENSECAG00000009162
1.43252e-172	0.284659	0.643	0.48	2.89297e-168	2	YWHAB
1.45309e-171	0.255671	0.365	0.21	2.93451e-167	2	LUC7L3
2.87455e-169	0.266471	0.438	0.274	5.80516e-165	2	DDX17
1.04044e-167	0.259011	0.366	0.213	2.10116e-163	2	TOP2B
5.37883e-162	0.252733	0.302	0.163	1.08625e-157	2	PIK3R1
9.74398e-162	0.271633	0.525	0.358	1.9678e-157	2	BIRC3
1.18664e-159	0.255659	0.317	0.176	2.39642e-155	2	SMC3
3.82676e-151	0.278841	0.509	0.356	7.72815e-147	2	SF3B1
4.4542e-147	0.291121	0.473	0.325	8.99526e-143	2	PRRC2C
5.75664e-140	0.296825	0.722	0.609	1.16255e-135	2	HNRNPA2B1
1.93735e-136	0.268843	0.361	0.225	3.91249e-132	2	RNF213
4.37745e-133	0.259553	0.599	0.457	8.84025e-129	2	DDX5
4.02312e-122	0.261141	0.404	0.27	8.12469e-118	2	CLIP1
4.9192e-111	0.258217	0.468	0.34	9.93432e-107	2	ROCK1
0	0.917227	0.815	0.632	0	3	GPNMB
0	0.786811	0.707	0.433	0	3	LGALS3
0	0.582783	0.99	0.941	0	3	VIM
0	0.577804	0.923	0.772	0	3	ANXA2
0	0.476832	0.932	0.786	0	3	CTSS
0	0.439672	0.644	0.398	0	3	LGMN
0	0.436655	0.732	0.515	0	3	LAPTM4A
0	0.429682	0.572	0.313	0	3	BHLHE41
1.62552e-306	0.359073	0.999	0.995	3.28274e-302	3	B2M
1.76116e-298	0.37849	0.948	0.803	3.55666e-294	3	CTSZ
8.28188e-279	0.472737	0.864	0.698	1.67253e-274	3	CTSB
1.09956e-267	0.566449	0.875	0.774	2.22055e-263	3	FABP5
4.47725e-260	0.436691	0.91	0.802	9.04181e-256	3	ENSECAG00000029928
1.62639e-235	0.352522	0.529	0.316	3.28449e-231	3	PRNP
1.15049e-220	0.331567	0.608	0.399	2.32342e-216	3	RNF130
1.89582e-218	0.43183	0.771	0.596	3.8286e-214	3	FTL
1.35567e-215	0.41217	0.808	0.658	2.73778e-211	3	HSP90AA1
2.15923e-214	0.301411	0.543	0.331	4.36056e-210	3	SCPEP1
9.35054e-211	0.335022	0.58	0.373	1.88834e-206	3	CD68
4.8341e-190	0.319898	0.715	0.528	9.76247e-186	3	ITGA7
1.69314e-187	0.310142	0.531	0.334	3.4193e-183	3	CCDC88A
9.35721e-182	0.413829	0.744	0.604	1.88969e-177	3	HSP90B1
5.05657e-173	0.352682	0.526	0.355	1.02117e-168	3	CD36
1.35715e-170	0.278822	0.325	0.17	2.74076e-166	3	EMP1
2.68288e-167	0.267707	0.518	0.334	5.41808e-163	3	TMEM14C
2.35866e-157	0.275729	0.996	0.997	4.76332e-153	3	TMSB4X
5.73031e-154	0.279721	0.607	0.431	1.15724e-149	3	MTARC1
8.42157e-146	0.370039	0.882	0.792	1.70074e-141	3	CYBB
3.54836e-137	0.264782	0.973	0.891	7.16592e-133	3	FTH1
1.10342e-132	0.298107	0.84	0.747	2.22836e-128	3	MT-CO2
8.56305e-128	0.295705	0.694	0.548	1.72931e-123	3	PRDX1
2.55649e-126	0.263132	0.573	0.419	5.16284e-122	3	LITAF
1.26525e-125	0.255746	0.569	0.41	2.55517e-121	3	MSR1
4.53551e-124	0.259813	0.744	0.596	9.15946e-120	3	ENSECAG00000020699
9.01046e-118	0.359957	0.76	0.676	1.81966e-113	3	ENSECAG00000030777
2.06559e-116	0.327965	0.861	0.813	4.17145e-112	3	ITM2B
2.93203e-116	0.301338	0.833	0.764	5.92124e-112	3	SRGN
8.36596e-112	0.255778	0.412	0.271	1.68951e-107	3	GOLGA4
2.01191e-102	0.25153	0.623	0.488	4.06306e-98	3	CYP7A1
3.21812e-93	0.34623	0.734	0.641	6.499e-89	3	APOE
1.84669e-51	0.253603	0.475	0.381	3.72939e-47	3	CTSD
0	0.473971	0.194	0.04	0	4	IGF2
0	1.19548	0.592	0.111	0	5	CENPF
0	1.01157	0.592	0.067	0	5	TOP2A
0	0.919569	0.623	0.141	0	5	SMC4
0	0.780355	0.458	0.05	0	5	ENSECAG00000036105
0	0.715749	0.431	0.046	0	5	CENPE
0	0.655996	0.572	0.199	0	5	HMGB2
0	0.601458	0.416	0.038	0	5	KIF11
0	0.585292	0.325	0.025	0	5	ASPM
0	0.5701	0.438	0.106	0	5	H2AZ1
0	0.556563	0.39	0.037	0	5	TPX2
0	0.473995	0.336	0.038	0	5	NUSAP1
0	0.427199	0.296	0.056	0	5	ENSECAG00000033394
0	0.3989	0.271	0.022	0	5	HMMR
0	0.379262	0.276	0.025	0	5	PCLAF
0	0.366767	0.261	0.033	0	5	KNL1
0	0.364343	0.244	0.028	0	5	RRM2
0	0.316276	0.238	0.048	0	5	ATAD2
0	0.312628	0.231	0.024	0	5	NCAPG
0	0.30409	0.23	0.031	0	5	MIS18BP1
0	0.298912	0.222	0.024	0	5	SGO2
0	0.298667	0.215	0.017	0	5	KIF15
0	0.296272	0.21	0.014	0	5	PRC1
0	0.283871	0.226	0.041	0	5	BBS7
0	0.282025	0.2	0.02	0	5	ANLN
0	0.259102	0.185	0.014	0	5	KIF23
1.38896e-306	0.350832	0.289	0.07	2.805e-302	5	KIF20B
7.90575e-304	0.621818	0.639	0.313	1.59657e-299	5	HMGB1
2.13304e-273	0.286051	0.238	0.054	4.30767e-269	5	TYMS
1.94638e-236	0.53243	0.579	0.29	3.93072e-232	5	ENSECAG00000030778
5.99011e-226	0.443978	0.439	0.179	1.2097e-221	5	PAFAH2
6.88372e-216	0.534682	0.695	0.42	1.39017e-211	5	NUCKS1
2.71994e-215	0.405072	0.424	0.172	5.49292e-211	5	TUBB
2.13422e-205	0.519217	0.612	0.344	4.31007e-201	5	ENSECAG00000037332
1.08456e-183	0.408798	0.492	0.237	2.19027e-179	5	NANS
1.9477e-174	0.331739	0.296	0.106	3.93337e-170	5	TUBB4B
1.33898e-164	0.498645	0.772	0.555	2.70406e-160	5	ENSECAG00000042692
2.13742e-119	0.289363	0.349	0.164	4.31653e-115	5	H2AZ2
2.45465e-118	0.317802	0.386	0.192	4.95716e-114	5	RAD21
4.69623e-116	0.384387	0.568	0.354	9.48403e-112	5	DEK
3.6141e-111	0.369903	0.663	0.462	7.29868e-107	5	CALM2
9.7672e-110	0.337427	0.584	0.375	1.97249e-105	5	TMPO
2.85991e-108	0.267567	0.323	0.151	5.77559e-104	5	USP1
9.72436e-107	0.359817	0.778	0.614	1.96383e-102	5	HNRNPA2B1
2.40256e-104	0.354603	0.552	0.342	4.85197e-100	5	CCDC88A
4.839e-98	0.281572	0.283	0.131	9.77236e-94	5	ARL6IP1
1.16327e-79	0.323333	0.805	0.666	2.34923e-75	5	HSP90AA1
1.00262e-63	0.284605	0.603	0.44	2.0248e-59	5	NCL
1.49304e-22	0.284906	0.534	0.447	3.0152e-18	5	LYZ
0	2.29064	0.985	0.545	0	6	ENSECAG00000029964
0	1.79437	0.953	0.406	0	6	ENSECAG00000034602
0	0.962118	1	0.986	0	6	ENSECAG00000032733
0	0.857458	0.57	0.142	0	6	ENSECAG00000039448
0	0.473605	0.265	0.018	0	6	ENSECAG00000041175
2.05419e-162	0.736524	0.86	0.682	4.14844e-158	6	CD163
3.80142e-104	0.360881	0.424	0.2	7.67697e-100	6	ENSECAG00000027686
2.72898e-62	0.291855	1	0.997	5.51119e-58	6	ENSECAG00000027676
3.76063e-57	0.308374	1	0.999	7.5946e-53	6	ENSECAG00000027699
7.22568e-55	0.374401	0.896	0.797	1.45923e-50	6	CYBB
5.62924e-44	0.287287	0.88	0.782	1.13682e-39	6	ANXA2
2.50509e-43	0.313541	0.884	0.786	5.05903e-39	6	PSAP
4.25212e-43	0.389962	0.621	0.499	8.58715e-39	6	AHNAK
6.96668e-41	0.278811	0.682	0.549	1.40692e-36	6	LAMP1
4.87442e-40	0.276244	0.642	0.496	9.8439e-36	6	CYP7A1
4.74172e-36	0.295926	0.953	0.914	9.57591e-32	6	MT-CO1
5.21612e-28	0.29623	0.757	0.645	1.05339e-23	6	GPNMB
1.2141e-26	0.264003	0.529	0.422	2.45187e-22	6	TFRC
6.00046e-301	0.838569	0.574	0.161	1.21179e-296	7	ACOD1
2.60232e-261	1.05099	0.625	0.223	5.25539e-257	7	SOD2
5.28573e-244	1.14414	0.722	0.331	1.06745e-239	7	GBP5
2.04016e-229	0.290089	0.163	0.018	4.1201e-225	7	CXCL11
1.15993e-221	0.553921	0.382	0.091	2.34247e-217	7	C1H15orf48
6.02579e-189	0.769543	0.605	0.25	1.21691e-184	7	SNX10
2.82883e-174	0.476659	0.223	0.041	5.71282e-170	7	CXCL10
1.55091e-139	0.574822	0.414	0.143	3.13205e-135	7	DDX58
4.24846e-123	0.707069	0.425	0.163	8.57976e-119	7	IFIH1
3.80854e-117	0.760407	0.425	0.167	7.69134e-113	7	CXCL8
4.7715e-115	0.357404	0.183	0.039	9.63604e-111	7	TNFAIP6
2.28383e-111	0.705767	0.648	0.37	4.61219e-107	7	BIRC3
1.41541e-110	0.369111	0.313	0.1	2.85842e-106	7	PLEK
1.66301e-102	0.615804	0.516	0.249	3.35845e-98	7	IFIT2
2.48492e-100	0.684788	0.376	0.15	5.01829e-96	7	CXCL1
5.18277e-98	0.453806	0.272	0.086	1.04666e-93	7	SDAD1
3.59577e-96	0.593816	0.928	0.797	7.26166e-92	7	CYBB
3.85149e-78	0.313306	0.297	0.111	7.77809e-74	7	DCSTAMP
1.85515e-77	0.259979	0.212	0.064	3.74648e-73	7	ENSECAG00000029196
1.97551e-60	0.629335	0.777	0.639	3.98955e-56	7	ENSECAG00000033029
9.38727e-55	0.305495	0.345	0.166	1.89576e-50	7	TNIP1
5.96706e-50	0.508371	0.414	0.234	1.20505e-45	7	GBP6
1.23746e-43	0.274326	0.233	0.101	2.49905e-39	7	IL1RN
6.162e-40	0.350959	0.507	0.333	1.24442e-35	7	STAT1
1.56762e-35	0.266488	0.965	0.897	3.1658e-31	7	FTH1
1.97657e-35	0.320509	0.506	0.34	3.99169e-31	7	ERBIN
1.03237e-34	0.478103	0.545	0.396	2.08486e-30	7	MX1
6.33334e-34	0.358391	0.65	0.499	1.27902e-29	7	SAMD9L
1.42671e-33	0.307482	0.755	0.614	2.88124e-29	7	HSP90B1
7.97489e-32	0.303803	0.386	0.241	1.61053e-27	7	EPSTI1
4.52555e-31	0.273054	0.233	0.118	9.13935e-27	7	CCL8
8.35112e-30	0.347566	0.409	0.268	1.68651e-25	7	IFIT3
3.29242e-27	0.257734	0.912	0.797	6.64904e-23	7	CTSS
3.8273e-25	0.259433	0.444	0.307	7.72922e-21	7	DDX60L
3.88592e-25	0.321634	0.781	0.669	7.84761e-21	7	HSP90AA1
5.70406e-25	0.251217	0.485	0.344	1.15193e-20	7	SAT1
2.02069e-23	0.267786	0.375	0.244	4.08079e-19	7	ALCAM
1.04972e-21	0.325122	0.737	0.646	2.11991e-17	7	GPNMB
6.02246e-18	0.262446	0.22	0.133	1.21624e-13	7	ISG15
2.51151e-15	0.250267	0.521	0.422	5.07199e-11	7	PLAC8B
0	1.47662	0.867	0.412	0	8	DRA
0	1.37244	0.601	0.124	0	8	CST3
0	1.34815	0.787	0.264	0	8	ENSECAG00000024259
0	0.976354	0.617	0.155	0	8	DQB
0	0.822536	0.498	0.088	0	8	DQA
0	0.264796	0.141	0.008	0	8	CLEC5A
1.71716e-257	0.864904	0.508	0.125	3.46781e-253	8	CPVL
5.60753e-238	1.55721	0.924	0.612	1.13244e-233	8	CD74
3.05607e-217	1.22794	0.848	0.486	6.17174e-213	8	DRB
4.22145e-217	0.3974	0.304	0.053	8.52523e-213	8	ENSECAG00000016251
2.2392e-185	0.999416	0.298	0.059	4.52207e-181	8	SPP1
2.22682e-172	0.665843	0.388	0.102	4.49706e-168	8	ABCA9
4.39889e-162	0.78993	0.541	0.196	8.88356e-158	8	FGL2
2.31157e-151	0.326648	0.238	0.044	4.66822e-147	8	LIMCH1
1.32277e-147	0.284819	0.19	0.03	2.67133e-143	8	CADM1
3.2833e-96	0.329189	0.194	0.044	6.63062e-92	8	CD1A3
4.11859e-96	0.645181	0.644	0.346	8.31748e-92	8	CCDC88A
8.12548e-88	0.256249	0.213	0.054	1.64094e-83	8	PKIB
8.19552e-80	0.365948	0.368	0.143	1.65509e-75	8	HLA-DMB
7.46578e-70	0.459304	0.339	0.137	1.50771e-65	8	RGS1
8.48062e-57	0.45499	0.801	0.606	1.71266e-52	8	ENSECAG00000020699
2.02807e-53	0.257249	0.233	0.085	4.09569e-49	8	IFI30
3.70094e-44	0.251649	0.168	0.056	7.47406e-40	8	GPR183
1.48528e-42	0.258625	0.285	0.128	2.99951e-38	8	TACC1
3.23971e-34	0.268311	0.33	0.174	6.54259e-30	8	ITGAX
1.39144e-27	0.330857	0.356	0.214	2.81001e-23	8	MPEG1
1.27406e-25	0.271854	0.511	0.354	2.57297e-21	8	SH3BGRL
1.85542e-16	0.258548	0.616	0.515	3.74701e-12	8	RPLP0
6.92799e-10	0.342354	0.418	0.337	1.39911e-05	8	GBP5
1.36202e-08	0.475733	0.5	0.449	0.000275059	8	LYZ
0	1.94328	0.881	0.032	0	9	MS4A2
0	1.80091	0.885	0.044	0	9	FCER1A
0	1.28317	0.752	0.135	0	9	GNPTAB
0	1.21848	0.739	0.161	0	9	ACSL4
0	1.00805	0.643	0.027	0	9	RHEX
0	0.997208	0.605	0.018	0	9	GATA2
0	0.99667	0.723	0.198	0	9	ENSECAG00000019875
0	0.976438	0.632	0.061	0	9	ENSECAG00000024719
0	0.970264	0.594	0.015	0	9	KIT
0	0.899235	0.393	0.048	0	9	IGF2
0	0.897201	0.573	0.016	0	9	HPGDS
0	0.777179	0.48	0.009	0	9	PLCB4
0	0.752079	0.488	0.011	0	9	RAB27B
0	0.730901	0.518	0.082	0	9	LMO4
0	0.701122	0.425	0.011	0	9	RET
0	0.698042	0.429	0.011	0	9	ENSECAG00000031156
0	0.646728	0.479	0.008	0	9	ENSECAG00000037919
0	0.633575	0.503	0.091	0	9	ITPRID2
0	0.556364	0.373	0.008	0	9	IL1RL1
0	0.544153	0.403	0.049	0	9	ARHGEF12
0	0.537898	0.381	0.013	0	9	LTC4S
0	0.514728	0.4	0.041	0	9	LPCAT2
0	0.482113	0.334	0.006	0	9	SLC18A2
0	0.403194	0.263	0.005	0	9	RGS13
0	0.40235	0.303	0.035	0	9	PRKAG2
0	0.373408	0.248	0.01	0	9	HDC
0	0.368611	0.244	0.018	0	9	NRIP3
0	0.338278	0.205	0.004	0	9	KIF21A
0	0.323025	0.221	0.003	0	9	SBSPON
0	0.320132	0.232	0.02	0	9	MCTP1
0	0.319892	0.229	0.005	0	9	PTGS1
0	0.311282	0.182	0.003	0	9	DSP
0	0.301001	0.21	0.016	0	9	LPIN1
0	0.271265	0.183	0.004	0	9	GASK1B
9.28826e-301	0.721826	0.551	0.118	1.87576e-296	9	B4GALT6
1.88911e-261	0.390285	0.316	0.044	3.81505e-257	9	SPECC1
5.0193e-259	0.407414	0.33	0.048	1.01365e-254	9	GCSAML
1.0415e-256	0.493351	0.387	0.066	2.10331e-252	9	DSE
2.95169e-244	0.456685	0.351	0.057	5.96095e-240	9	RAPGEF2
8.69524e-238	0.329381	0.228	0.026	1.756e-233	9	COBLL1
4.62602e-233	0.674523	0.517	0.127	9.34225e-229	9	CLINT1
1.258e-185	0.28301	0.232	0.033	2.54052e-181	9	CD55
1.83594e-181	0.313523	0.255	0.04	3.70767e-177	9	PRKACB
1.52891e-159	0.288308	0.233	0.038	3.08763e-155	9	PRKCB
4.18068e-155	0.352415	0.296	0.06	8.44289e-151	9	STXBP5
1.12584e-139	0.636403	0.526	0.185	2.27364e-135	9	HMGCS1
5.96417e-119	0.473264	0.407	0.127	1.20446e-114	9	CST3
1.22215e-117	0.525857	0.531	0.206	2.46813e-113	9	EPB41L2
2.29014e-115	0.32962	0.304	0.077	4.62493e-111	9	HMGCR
1.14401e-109	0.436598	0.446	0.155	2.31033e-105	9	CYP51A1
3.53248e-107	0.351776	0.334	0.095	7.13385e-103	9	FOXP1
1.23728e-106	0.441526	0.456	0.164	2.49869e-102	9	ARL6IP5
1.18165e-105	0.478684	0.502	0.196	2.38635e-101	9	SMCHD1
6.18759e-102	0.289596	0.263	0.065	1.24958e-97	9	RAB32
1.61772e-101	0.567497	0.649	0.314	3.26698e-97	9	S100A4
9.52247e-90	0.704527	0.877	0.652	1.92306e-85	9	ENSECAG00000035305
1.51227e-86	0.352061	0.3	0.091	3.05403e-82	9	VPS13A
4.43567e-84	0.759223	0.757	0.499	8.95783e-80	9	AHNAK
1.46775e-81	0.310532	0.296	0.091	2.96411e-77	9	CHD3
2.33249e-81	0.571419	0.916	0.768	4.71047e-77	9	SRGN
1.4627e-80	0.324532	0.346	0.119	2.95391e-76	9	BTK
9.96885e-79	0.384883	0.427	0.172	2.01321e-74	9	CTSC
1.20197e-78	0.536345	0.809	0.56	2.42738e-74	9	ENSECAG00000042692
5.82039e-78	0.54866	0.658	0.371	1.17543e-73	9	MT-ND5
5.43804e-73	0.342589	0.383	0.148	1.09821e-68	9	MITF
1.82131e-72	0.418114	0.355	0.137	3.67814e-68	9	RGS1
1.00519e-69	0.603324	0.567	0.316	2.02998e-65	9	MACF1
3.70731e-66	0.555853	0.938	0.86	7.48692e-62	9	MT-ND2
2.50701e-65	0.280863	0.285	0.098	5.0629e-61	9	ENSECAG00000027683
3.67593e-64	0.459587	0.494	0.246	7.42353e-60	9	AKAP9
4.09126e-64	0.363519	0.392	0.166	8.2623e-60	9	IQGAP2
9.18662e-63	0.253994	0.255	0.083	1.85524e-58	9	SQLE
1.91754e-62	0.28072	0.296	0.106	3.87247e-58	9	PDZD8
7.48487e-61	0.451899	0.923	0.789	1.51157e-56	9	EEF1A1
9.45413e-61	0.262977	0.267	0.091	1.90926e-56	9	ITGAE
2.59152e-53	0.287557	0.316	0.128	5.23357e-49	9	TACC1
5.02275e-52	0.302241	0.341	0.147	1.01434e-47	9	MSMO1
1.26012e-51	0.265264	0.322	0.133	2.54481e-47	9	SH3KBP1
2.69419e-50	0.375885	0.554	0.324	5.44091e-46	9	REEP5
9.86991e-49	0.27918	0.345	0.153	1.99323e-44	9	SQSTM1
1.20563e-47	0.428591	0.791	0.618	2.43476e-43	9	RPL5
5.02423e-45	0.411216	0.729	0.553	1.01464e-40	9	RPL7
6.59597e-44	0.407283	0.699	0.502	1.33206e-39	9	RPS12
8.0168e-44	0.363687	0.441	0.239	1.61899e-39	9	FKBP5
4.38205e-40	0.374594	0.818	0.655	8.84955e-36	9	RPS6
2.39318e-39	0.266915	0.312	0.146	4.83302e-35	9	SERP1
7.88675e-39	0.367369	0.756	0.58	1.59273e-34	9	RPS3A
5.00943e-38	0.356221	0.839	0.676	1.01165e-33	9	TXNIP
1.2632e-35	0.302529	0.566	0.36	2.55104e-31	9	RPL24
1.46145e-33	0.337239	0.72	0.557	2.9514e-29	9	RPL14
1.77687e-31	0.307164	0.915	0.815	3.58839e-27	9	ITM2B
4.86209e-31	0.310395	0.955	0.872	9.81899e-27	9	MT-ATP6
6.99298e-30	0.309464	0.864	0.756	1.41223e-25	9	ENSECAG00000008542
4.19566e-29	0.310127	0.583	0.405	8.47314e-25	9	S100A11
9.64889e-29	0.337946	0.837	0.72	1.94859e-24	9	MT-ND1
1.44921e-28	0.254068	0.387	0.223	2.92668e-24	9	KTN1
1.29227e-27	0.30664	0.71	0.563	2.60975e-23	9	ANXA1
8.60144e-26	0.268068	0.336	0.19	1.73706e-21	9	ATRX
1.57772e-25	0.282044	0.749	0.607	3.18621e-21	9	ENSECAG00000020699
1.17876e-24	0.25166	0.654	0.488	2.38051e-20	9	RACK1
1.33152e-24	0.298223	0.54	0.39	2.689e-20	9	MT-ND3
7.75291e-23	0.273933	0.646	0.505	1.5657e-18	9	RPS25
8.17868e-23	0.256054	0.38	0.234	1.65168e-18	9	GOLGB1
7.54821e-21	0.274876	0.593	0.445	1.52436e-16	9	NCL
9.09623e-21	0.250891	0.617	0.465	1.83698e-16	9	EEF1B2
6.10863e-16	0.254875	1	0.999	1.23364e-11	9	ENSECAG00000027699
0	1.2794	0.419	0.025	0	10	APOBEC3Z1B
0	1.10887	0.468	0.018	0	10	ENSECAG00000006595
0	1.09779	0.38	0.021	0	10	ENSECAG00000032756
0	0.88394	0.368	0.024	0	10	RGS2
0	0.874649	0.509	0.056	0	10	LMNB1
0	0.836616	0.312	0.02	0	10	IL1B
0	0.762913	0.424	0.022	0	10	VNN1
0	0.737604	0.421	0.01	0	10	CSF3R
0	0.707094	0.41	0.034	0	10	TMEM140
0	0.643257	0.375	0.009	0	10	KCNJ15
0	0.640916	0.384	0.025	0	10	TRIB1
0	0.631294	0.324	0.021	0	10	MXD1
0	0.529549	0.312	0.016	0	10	BASP1
0	0.515931	0.324	0.007	0	10	ENSECAG00000006711
0	0.406474	0.231	0.008	0	10	UPB1
0	0.401672	0.264	0.007	0	10	ILT11B
0	0.288174	0.153	0.003	0	10	CRISPLD2
1.40421e-277	2.29612	0.845	0.252	2.83579e-273	10	SNX10
1.33392e-242	0.709844	0.433	0.058	2.69385e-238	10	IRAG2
1.51777e-239	0.962927	0.359	0.041	3.06513e-235	10	CASP3
1.03912e-235	0.708111	0.38	0.046	2.0985e-231	10	RIPOR2
1.25682e-227	0.793157	0.451	0.067	2.53815e-223	10	TREM1
2.42827e-221	1.40112	0.535	0.1	4.90389e-217	10	PLEK
1.72168e-210	0.866536	0.516	0.093	3.47692e-206	10	SAMSN1
8.2429e-204	2.28704	0.977	0.652	1.66465e-199	10	ENSECAG00000035305
9.258e-203	1.43382	0.512	0.1	1.86965e-198	10	IL1RN
2.59041e-199	0.810469	0.396	0.059	5.23134e-195	10	RAPGEF2
1.73881e-198	0.520828	0.315	0.037	3.51154e-194	10	IL6R
2.34784e-191	1.16502	0.551	0.118	4.74147e-187	10	IGSF6
1.43452e-188	0.995517	0.431	0.072	2.89702e-184	10	GADD45A
4.98424e-183	0.667614	0.417	0.069	1.00657e-178	10	ENSECAG00000003599
5.06582e-179	0.646519	0.382	0.059	1.02304e-174	10	ETS2
6.83022e-161	0.42478	0.266	0.032	1.37936e-156	10	TRPM2
4.35517e-153	0.641839	0.426	0.083	8.79527e-149	10	CCRL2
1.55927e-146	0.649981	0.451	0.094	3.14895e-142	10	C1H15orf48
7.19123e-146	0.968151	0.604	0.175	1.45227e-141	10	PM20D2
3.98838e-144	1.38998	0.961	0.769	8.05453e-140	10	SRGN
2.17904e-139	1.27965	0.569	0.165	4.40058e-135	10	ACOD1
1.50756e-134	0.550874	0.442	0.096	3.04452e-130	10	CCNL1
5.67474e-131	0.901522	0.542	0.152	1.14601e-126	10	DUSP1
1.57856e-130	0.267685	0.181	0.018	3.18791e-126	10	GLCCI1
3.50116e-130	0.903648	0.167	0.016	7.0706e-126	10	ENSECAG00000038866
4.11003e-127	0.382303	0.231	0.03	8.30021e-123	10	CASS4
1.45986e-123	0.652746	0.234	0.032	2.94819e-119	10	IDO1
1.41835e-122	0.276473	0.199	0.023	2.86435e-118	10	DENND11
2.79565e-122	0.362463	0.157	0.015	5.64582e-118	10	PLAU
3.08581e-120	0.4605	0.338	0.063	6.23178e-116	10	CFLAR
3.39912e-119	0.345005	0.206	0.026	6.86452e-115	10	SIPA1L1
4.88784e-118	1.19833	0.542	0.168	9.87099e-114	10	CLEC4E
8.14018e-116	1.75805	0.5	0.151	1.64391e-111	10	CXCL1
9.65338e-111	0.723259	0.507	0.149	1.9495e-106	10	BTG1
5.28429e-109	0.968324	0.6	0.217	1.06716e-104	10	EVI2B
5.46269e-108	1.10644	0.428	0.112	1.10319e-103	10	TBC1D9
1.76256e-105	0.289603	0.201	0.027	3.55949e-101	10	PELI1
3.39491e-101	0.395137	0.275	0.05	6.85602e-97	10	USP32
1.24288e-98	0.535163	0.329	0.071	2.51e-94	10	ATP11B
1.24923e-97	0.378943	0.259	0.046	2.52282e-93	10	NABP1
1.6432e-96	0.527577	0.368	0.088	3.31843e-92	10	FNDC3B
3.77842e-96	0.750344	0.595	0.226	7.63051e-92	10	ENSECAG00000039645
6.19849e-96	0.6933	0.4	0.106	1.25178e-91	10	HERC6
2.50193e-95	0.485971	0.317	0.068	5.05265e-91	10	PXK
2.04513e-94	0.410804	0.275	0.053	4.13014e-90	10	NFAT5
2.17101e-91	0.366586	0.264	0.05	4.38436e-87	10	FEM1C
3.97574e-91	1.21951	0.639	0.293	8.02901e-87	10	HCAR1
6.26693e-91	1.07957	0.465	0.15	1.26561e-86	10	NFKBIA
6.37466e-89	0.43336	0.303	0.065	1.28736e-84	10	ANTXR2
1.02715e-83	0.527581	0.243	0.047	2.07433e-79	10	PDE4B
2.20262e-83	1.96406	0.572	0.251	4.4482e-79	10	IFIT2
3.10643e-83	1.23127	0.674	0.344	6.27343e-79	10	SAT1
1.38295e-82	0.567488	0.405	0.118	2.79286e-78	10	TMEM154
1.49933e-82	0.258373	0.162	0.022	3.0279e-78	10	NFKBIZ
7.89079e-76	0.470415	0.245	0.051	1.59355e-71	10	ENSECAG00000022992
3.40557e-75	0.31556	0.269	0.059	6.87755e-71	10	CLK4
1.20917e-73	0.507102	0.333	0.09	2.44191e-69	10	N4BP1
1.03166e-72	0.382847	0.282	0.067	2.08344e-68	10	ENSECAG00000024719
1.03351e-72	0.48055	0.225	0.045	2.08717e-68	10	P2RY14
1.29128e-70	0.472037	0.366	0.107	2.60773e-66	10	EPB41
1.35409e-70	1.00401	0.472	0.186	2.73458e-66	10	IVNS1ABP
7.72006e-68	0.270154	0.204	0.039	1.55907e-63	10	GPAT4
1.76223e-67	0.534284	0.25	0.058	3.55881e-63	10	HERC5
2.27267e-66	0.251043	0.192	0.036	4.58965e-62	10	MARCKS
2.42095e-66	0.487288	0.394	0.127	4.88911e-62	10	WSB1
2.72933e-66	0.316665	0.225	0.047	5.51188e-62	10	NT5C3A
4.62642e-66	0.744502	0.213	0.045	9.34306e-62	10	ENSECAG00000004433
3.87861e-62	0.555636	0.472	0.184	7.83286e-58	10	YTHDC1
4.44847e-62	1.74768	0.433	0.17	8.98369e-58	10	CXCL8
1.44386e-61	0.408886	0.271	0.07	2.91587e-57	10	NUDT4
8.35614e-61	1.37084	0.539	0.268	1.68752e-56	10	IFIT3
1.00267e-60	0.455721	0.292	0.081	2.0249e-56	10	C26H21orf91
2.68712e-60	0.789768	0.537	0.254	5.42663e-56	10	JMJD1C
7.14315e-58	0.463913	0.398	0.141	1.44256e-53	10	IRF2
9.47908e-58	0.657373	0.544	0.261	1.9143e-53	10	LYN
8.04467e-57	0.681721	0.537	0.252	1.62462e-52	10	DDX3X
1.06572e-56	0.982721	0.389	0.146	2.15222e-52	10	DDX58
1.01414e-55	0.398196	0.301	0.089	2.04805e-51	10	ENSECAG00000001949
1.97314e-55	0.346694	0.255	0.067	3.98476e-51	10	CREBRF
4.36433e-55	0.65935	0.657	0.369	8.81376e-51	10	SF3B1
3.02613e-54	0.918338	0.428	0.175	6.11127e-50	10	RBBP6
1.5044e-53	0.261727	0.204	0.047	3.03813e-49	10	XPO6
2.66117e-53	0.505184	0.255	0.069	5.37422e-49	10	P2RY13
3.32591e-53	0.276821	0.213	0.051	6.71667e-49	10	KLHL2
1.77261e-52	0.788578	0.5	0.228	3.57979e-48	10	SOD2
2.68257e-52	0.471548	0.498	0.217	5.41745e-48	10	MCL1
2.81587e-51	0.387264	0.326	0.107	5.68665e-47	10	SSH2
3.29379e-51	0.308445	0.262	0.073	6.65181e-47	10	KDM7A
9.58776e-50	0.376174	0.273	0.082	1.93625e-45	10	TAGAP
2.47934e-49	0.476927	0.35	0.126	5.00703e-45	10	NUB1
3.02397e-49	0.43519	0.352	0.125	6.1069e-45	10	SORL1
3.12898e-49	0.497998	0.278	0.086	6.31898e-45	10	FAM214A
4.56943e-47	0.985113	0.523	0.282	9.22796e-43	10	CLIP1
5.43204e-45	0.426809	0.354	0.136	1.097e-40	10	AZIN1
1.17958e-43	0.610634	0.419	0.189	2.38215e-39	10	ZNFX1
2.47093e-43	0.276128	0.194	0.05	4.99005e-39	10	LONRF3
8.63537e-43	0.345205	0.245	0.075	1.74391e-38	10	H2BC21
1.38445e-42	0.59205	0.481	0.232	2.79589e-38	10	KLF6
1.56422e-42	0.294517	0.28	0.092	3.15895e-38	10	DNAJC13
2.04758e-41	0.395605	0.336	0.128	4.13509e-37	10	PCF11
2.29763e-41	0.42524	0.289	0.1	4.64006e-37	10	FOS
9.53695e-41	0.488454	0.262	0.088	1.92599e-36	10	PLSCR1
1.62625e-39	0.304485	0.208	0.059	3.28421e-35	10	RHOH
3.34915e-39	0.376691	0.257	0.085	6.76361e-35	10	ELL2
6.62542e-39	0.367154	0.363	0.148	1.338e-34	10	PIAS1
2.49051e-38	0.601693	0.391	0.177	5.02958e-34	10	ZFP36L1
2.94887e-38	0.382526	0.407	0.18	5.95524e-34	10	TANK
3.1752e-37	0.623992	0.345	0.146	6.41232e-33	10	BAZ2B
3.67247e-37	0.856966	0.537	0.326	7.41656e-33	10	SAMD9
4.20515e-37	0.263088	0.218	0.066	8.49229e-33	10	KIAA0232
5.64487e-37	0.676491	0.505	0.278	1.13998e-32	10	SLA
9.53148e-37	0.259798	0.245	0.08	1.92488e-32	10	MARCHF7
1.9741e-36	0.486468	0.542	0.305	3.98669e-32	10	PICALM
5.43307e-36	0.45427	0.477	0.238	1.09721e-31	10	ANKRD12
7.84344e-36	0.431877	0.447	0.214	1.58398e-31	10	ANKRD11
9.95309e-36	0.498164	0.373	0.167	2.01003e-31	10	ACSL4
4.90812e-32	0.31154	0.116	0.026	9.91195e-28	10	CCL3
8.99299e-32	0.254375	0.236	0.082	1.81613e-27	10	CREBBP
1.39101e-31	1.38803	0.729	0.64	2.80915e-27	10	ENSECAG00000033029
3.15818e-31	0.250357	0.243	0.087	6.37794e-27	10	SLC15A4
5.4288e-31	0.315705	0.278	0.109	1.09635e-26	10	PHACTR2
1.23078e-30	0.433496	0.458	0.249	2.48555e-26	10	KMT2E
7.71112e-30	0.669196	0.514	0.316	1.55726e-25	10	SELL
3.74576e-29	0.306627	0.162	0.048	7.56457e-25	10	SGK1
4.92017e-29	0.652364	0.301	0.133	9.93629e-25	10	ISG15
6.65573e-28	0.484126	0.461	0.262	1.34413e-23	10	ADGRE1
2.18893e-27	0.443384	0.787	0.619	4.42055e-23	10	H3-3B
4.53327e-27	0.255814	0.236	0.09	9.15493e-23	10	NCR1
6.41175e-26	0.387879	0.509	0.305	1.29485e-21	10	SON
2.20598e-25	0.362773	0.38	0.193	4.45498e-21	10	USP15
2.83235e-25	0.306816	0.282	0.124	5.71994e-21	10	PIK3AP1
6.26581e-25	0.46493	0.34	0.168	1.26538e-20	10	SPEN
1.51815e-24	0.295745	0.37	0.186	3.06591e-20	10	TUT7
6.69951e-24	0.409725	0.34	0.169	1.35297e-19	10	LYST
2.13521e-23	0.27874	0.146	0.046	4.31206e-19	10	GADD45B
2.4168e-23	1.48148	0.488	0.337	4.88073e-19	10	GBP5
4.92694e-23	0.265498	0.262	0.113	9.94995e-19	10	CHD2
2.78552e-22	0.557398	0.4	0.232	5.62536e-18	10	RBM25
4.32559e-22	0.277702	0.343	0.173	8.73552e-18	10	C20H6orf62
6.00504e-22	0.544383	0.326	0.165	1.21272e-17	10	ENSECAG00000011080
2.44285e-21	0.428415	0.484	0.314	4.93334e-17	10	EIF1
3.75767e-21	0.281086	0.322	0.161	7.58861e-17	10	ARID4B
1.31497e-20	0.289467	0.333	0.173	2.65558e-16	10	JAK2
1.24571e-19	0.311084	0.389	0.222	2.51571e-15	10	ITSN2
1.38899e-19	0.369528	0.382	0.219	2.80507e-15	10	BAZ1A
2.45636e-18	0.269798	0.266	0.132	4.96061e-14	10	ENSECAG00000033926
6.62566e-18	0.28635	0.354	0.2	1.33805e-13	10	SRRM2
9.12028e-18	0.798093	0.759	0.678	1.84184e-13	10	TXNIP
2.35674e-17	0.250754	0.259	0.128	4.75944e-13	10	PARP14
2.64367e-17	0.263196	0.234	0.109	5.3389e-13	10	JAML
1.14478e-16	0.288412	0.319	0.176	2.31188e-12	10	ITGAX
1.81697e-16	0.284985	0.271	0.142	3.66938e-12	10	JUNB
2.22867e-16	0.447796	0.38	0.238	4.50081e-12	10	RNF213
3.83308e-16	0.291164	0.405	0.256	7.7409e-12	10	CD47
2.30786e-15	0.263083	0.303	0.168	4.66073e-11	10	GLIPR1
3.9633e-14	0.29099	0.34	0.206	8.00389e-10	10	CHD1
8.56665e-14	0.34416	0.275	0.155	1.73004e-09	10	SQSTM1
1.52954e-13	0.338998	0.525	0.375	3.0889e-09	10	STK17B
1.78664e-13	0.630886	0.317	0.203	3.60812e-09	10	IFIT5
2.29968e-13	0.270081	0.289	0.168	4.6442e-09	10	TNIP1
4.44043e-13	0.259092	0.111	0.042	8.96744e-09	10	EGR1
8.71094e-13	0.278945	0.329	0.204	1.75918e-08	10	AOAH
6.70282e-12	0.307528	0.472	0.339	1.35363e-07	10	PRRC2C
1.68617e-11	0.266645	0.359	0.235	3.40522e-07	10	PPP1R12A
4.51214e-11	0.833367	0.549	0.501	9.11227e-07	10	SAMD9L
9.86778e-11	0.307488	0.174	0.089	1.9928e-06	10	GLS
1.0127e-10	0.306556	0.37	0.256	2.04515e-06	10	SMARCA5
2.19993e-10	0.395385	0.104	0.043	4.44276e-06	10	CXCL10
4.21321e-09	0.251539	0.241	0.149	8.50857e-05	10	MSMO1
5.97419e-09	0.294346	0.356	0.254	0.000120649	10	NIPBL
8.95082e-09	0.470362	0.299	0.208	0.000180762	10	G0S2
1.15546e-08	0.365905	0.653	0.58	0.000233345	10	UBB
5.92151e-08	0.456179	0.118	0.059	0.00119585	10	MMP1
5.98194e-07	0.306584	0.394	0.303	0.0120805	10	RESF1
1.43924e-06	0.304047	0.632	0.575	0.0290655	10	MHCX1
0	1.25024	0.56	0.022	0	11	LAMP3
0	1.02279	0.507	0.055	0	11	GPR183
0	0.854033	0.409	0.009	0	11	CCR7
0	0.83395	0.457	0.026	0	11	FSCN1
0	0.664879	0.312	0.012	0	11	NR4A3
0	0.601026	0.382	0.02	0	11	CLIC2
0	0.548724	0.32	0.007	0	11	GCSAM
0	0.394496	0.22	0.006	0	11	FLT3
9.17037e-303	0.561548	0.331	0.023	1.85196e-298	11	TSC22D1
5.0096e-290	0.389142	0.253	0.014	1.01169e-285	11	RAB9A
1.07949e-287	0.585975	0.251	0.014	2.18003e-283	11	CD1E2
2.19053e-263	0.766497	0.44	0.047	4.42377e-259	11	CD83
3.00076e-259	0.894518	0.354	0.031	6.06004e-255	11	IDO1
4.64815e-237	0.3795	0.228	0.014	9.38695e-233	11	CD274
1.8356e-225	0.432648	0.245	0.017	3.707e-221	11	BASP1
4.57678e-211	0.293095	0.212	0.014	9.24282e-207	11	ENSECAG00000031154
9.10257e-202	0.617137	0.376	0.044	1.83826e-197	11	RALA
1.85579e-194	0.763823	0.373	0.045	3.74777e-190	11	LIMCH1
1.86833e-173	0.478747	0.287	0.03	3.77309e-169	11	SERPINB9
3.35057e-169	0.352203	0.192	0.014	6.76647e-165	11	ZBTB10
1.0505e-166	1.17817	0.596	0.134	2.12149e-162	11	LY5
4.28113e-151	0.290231	0.214	0.019	8.64575e-147	11	TBC1D4
6.64263e-151	1.12703	0.579	0.137	1.34148e-146	11	RGS1
2.57847e-146	0.386912	0.245	0.026	5.20721e-142	11	MARCKSL1
1.2206e-141	0.756092	0.476	0.094	2.46501e-137	11	SAMSN1
2.32964e-136	0.576271	0.345	0.053	4.70471e-132	11	PLXNC1
6.35238e-124	0.522612	0.337	0.054	1.28286e-119	11	PKIB
3.79949e-115	0.84242	0.504	0.125	7.67307e-111	11	NUB1
1.35308e-96	0.843992	0.482	0.132	2.73255e-92	11	MAP4K4
2.03497e-77	0.358849	0.279	0.055	4.10963e-73	11	NFKB1
2.17134e-70	0.386046	0.298	0.066	4.38503e-66	11	ANTXR2
1.08844e-69	0.269431	0.195	0.031	2.1981e-65	11	ETV3
4.39613e-64	0.266856	0.217	0.04	8.87799e-60	11	P2RY10
3.46989e-61	0.593369	0.404	0.129	7.00744e-57	11	STK4
5.36734e-60	0.782079	0.476	0.178	1.08393e-55	11	CEP350
1.62939e-59	0.411777	0.27	0.063	3.29055e-55	11	LRRK1
3.4954e-56	0.432304	0.343	0.098	7.05896e-52	11	REL
1.80951e-55	0.306503	0.22	0.046	3.6543e-51	11	GADD45B
7.18361e-55	0.789845	0.699	0.373	1.45073e-50	11	BIRC3
1.00883e-54	0.668569	0.499	0.2	2.03733e-50	11	RAB8B
1.05502e-51	0.506319	0.393	0.132	2.13062e-47	11	BMP2K
1.74972e-49	0.401716	0.329	0.1	3.53355e-45	11	APPL1
3.64583e-49	0.821814	0.643	0.349	7.36276e-45	11	CCDC88A
5.61051e-47	0.671918	0.485	0.205	1.13304e-42	11	ITGA4
6.64718e-45	0.580865	0.437	0.177	1.3424e-40	11	ZFP36L1
2.1591e-44	0.32722	0.284	0.083	4.36031e-40	11	PCNX1
2.98838e-43	0.337606	0.273	0.079	6.03504e-39	11	SPAG9
8.12742e-38	0.395517	0.292	0.097	1.64133e-33	11	BCL2A1
7.61419e-36	0.370407	0.279	0.093	1.53769e-31	11	PLA2G7
7.88957e-36	0.26219	0.206	0.056	1.5933e-31	11	ABCC5
1.59429e-34	0.490298	0.454	0.214	3.21967e-30	11	GDI2
2.10648e-33	0.272324	0.234	0.071	4.25404e-29	11	SWAP70
3.39112e-33	0.490942	0.543	0.292	6.84836e-29	11	CXCL16
9.42676e-32	0.453855	0.487	0.241	1.90373e-27	11	NIBAN1
1.14936e-31	0.599482	0.485	0.247	2.32113e-27	11	TMEM123
1.83444e-31	0.428028	0.468	0.227	3.70465e-27	11	ENSECAG00000039645
3.63049e-30	0.251438	0.245	0.082	7.33178e-26	11	FYTTD1
3.66389e-30	0.324481	0.189	0.055	7.39922e-26	11	TUBA1C
1.23588e-29	0.30646	0.259	0.091	2.49586e-25	11	NRIP1
3.69741e-28	0.300469	0.181	0.053	7.46691e-24	11	TFEC
9.23157e-26	0.267142	0.273	0.105	1.86431e-21	11	KIF2A
3.39407e-25	0.310888	0.273	0.108	6.85432e-21	11	CCDC50
6.34327e-23	0.403261	0.373	0.186	1.28102e-18	11	DOCK10
1.50902e-22	0.465017	0.585	0.375	3.04747e-18	11	NAP1L1
3.36635e-22	0.301203	0.326	0.151	6.79835e-18	11	BTG1
2.75696e-21	0.350095	0.393	0.202	5.56767e-17	11	FNBP1
2.9302e-21	0.315047	0.312	0.144	5.91754e-17	11	CYTIP
5.23324e-21	0.49103	0.816	0.654	1.05685e-16	11	ENSECAG00000035305
1.42531e-20	0.445441	0.56	0.365	2.87841e-16	11	ATP2B1
2.25039e-20	0.302156	0.304	0.14	4.54467e-16	11	WNK1
8.06371e-20	0.539153	0.454	0.27	1.62847e-15	11	ENSECAG00000024259
2.71606e-19	0.332699	0.334	0.166	5.48509e-15	11	IFIH1
2.08354e-18	0.276132	0.287	0.134	4.20771e-14	11	KPNA3
1.54852e-17	0.426273	0.538	0.355	3.12723e-13	11	SH3BGRL
3.15914e-17	0.264419	0.435	0.248	6.37989e-13	11	RTN4
1.52421e-16	0.255026	0.382	0.209	3.07814e-12	11	OSTF1
1.2081e-15	0.30371	0.468	0.282	2.43976e-11	11	GOLGA4
3.01754e-15	0.428741	0.446	0.283	6.09392e-11	11	CLIP1
3.02448e-15	0.397012	0.791	0.67	6.10793e-11	11	HSP90AA1
1.09447e-14	0.439185	0.652	0.491	2.21028e-10	11	DRB
1.77293e-14	0.266129	0.331	0.18	3.58043e-10	11	TANK
1.82149e-13	0.415278	0.343	0.201	3.67851e-09	11	FGL2
3.93865e-13	0.307342	0.744	0.608	7.9541e-09	11	ENSECAG00000020699
6.41875e-12	0.273666	0.866	0.79	1.29627e-07	11	EEF1A1
7.54967e-11	0.28434	0.189	0.093	1.52466e-06	11	DQA
4.42435e-10	0.586985	0.721	0.616	8.93497e-06	11	CD74
4.74309e-08	0.253734	0.279	0.175	0.000957866	11	MYO5A
7.8184e-07	0.390985	0.507	0.418	0.0157893	11	DRA
0	2.76588	0.707	0.038	0	12	CLCA2
3.54997e-257	0.839536	0.263	0.016	7.16917e-253	12	SCGB1A1
4.80888e-243	0.461878	0.142	0.005	9.71153e-239	12	PIGR
1.24324e-229	0.256272	0.109	0.003	2.51072e-225	12	FMO1
3.25738e-225	0.389693	0.13	0.004	6.57828e-221	12	TFF3
1.03983e-218	0.393398	0.121	0.004	2.09993e-214	12	ENSECAG00000030855
9.40246e-206	0.599119	0.222	0.015	1.89883e-201	12	VMO1
1.16038e-170	0.347904	0.107	0.004	2.34338e-166	12	ENSECAG00000011718
1.82131e-142	0.361663	0.154	0.01	3.67814e-138	12	SCIN
2.1954e-38	0.300669	0.302	0.095	4.4336e-34	12	C1H15orf48
9.5713e-35	0.271714	0.278	0.088	1.93292e-30	12	SDAD1
3.32135e-28	0.468314	0.453	0.229	6.70746e-24	12	SOD2
2.57501e-23	0.315438	0.367	0.171	5.20023e-19	12	CXCL8
3.63165e-18	0.27736	0.34	0.166	7.33411e-14	12	IFIH1
4.41997e-18	0.354474	0.905	0.848	8.92613e-14	12	TPT1
1.17873e-17	0.333997	0.435	0.255	2.38044e-13	12	SNX10
4.24342e-17	0.326159	0.527	0.337	8.5696e-13	12	GBP5
5.9299e-09	0.267823	0.719	0.618	0.000119754	12	RPL9
8.77157e-08	0.261506	0.737	0.657	0.00177142	12	RPS6
3.86023e-07	0.25475	0.707	0.62	0.00779573	12	RPL5

## Sheet: markers Cell Types
p_val	avg_log2FC	pct.1	pct.2	p_val_adj	cluster	gene
0	0.647797	0.899	0.593	0	Macrophages	ENSECAG00000029928/WFDC2
0	0.630068	0.864	0.602	0	Macrophages	PSAP
0	0.623749	0.732	0.44	0	Macrophages	APOE
0	0.619986	0.97	0.719	0	Macrophages	FTH1
0	0.594025	0.774	0.468	0	Macrophages	CD163
0	0.586969	0.786	0.494	0	Macrophages	C1QC
0	0.559839	0.827	0.589	0	Macrophages	FCER1G
0	0.557513	0.897	0.613	0	Macrophages	CTSZ
0	0.553833	0.711	0.439	0	Macrophages	MARCO
0	0.548213	0.728	0.447	0	Macrophages	GPNMB
0	0.544329	0.877	0.607	0	Macrophages	CYBB
0	0.522108	0.854	0.612	0	Macrophages	ANXA2
0	0.520854	0.769	0.47	0	Macrophages	ENSECAG00000030777
0	0.518548	0.723	0.441	0	Macrophages	C4BPA
0	0.491505	0.841	0.635	0	Macrophages	FABP5
0	0.48505	0.874	0.61	0	Macrophages	CTSS
0	0.468214	0.687	0.435	0	Macrophages	C1QB
0	0.463227	0.783	0.538	0	Macrophages	CTSB
0	0.444578	0.684	0.428	0	Macrophages	FTL
0	0.422196	0.676	0.424	0	Macrophages	S100P
0	0.389132	0.615	0.367	0	Macrophages	ITGA7
0	0.376223	0.611	0.374	0	Macrophages	TYROBP
0	0.373796	0.572	0.32	0	Macrophages	CYP7A1
0	0.361847	0.623	0.403	0	Macrophages	PRDX1
0	0.347189	0.539	0.322	0	Macrophages	MRC1
0	0.345554	0.546	0.338	0	Macrophages	UCP2
0	0.332475	0.509	0.327	0	Macrophages	LGALS3
0	0.331805	0.596	0.377	0	Macrophages	LAPTM4A
0	0.331491	0.482	0.262	0	Macrophages	LGMN
0	0.322818	0.836	0.703	0	Macrophages	LCP1
0	0.320517	0.473	0.275	0	Macrophages	ALDH1A1
0	0.317634	0.614	0.398	0	Macrophages	LAMP1
0	0.315678	0.509	0.29	0	Macrophages	MTARC1
0	0.298106	0.56	0.39	0	Macrophages	IFI27
0	0.296913	0.484	0.273	0	Macrophages	MSR1
0	0.290785	0.478	0.314	0	Macrophages	ENSECAG00000000910
0	0.288832	0.967	0.89	0	Macrophages	VIM
0	0.285438	0.434	0.241	0	Macrophages	LTA4H
0	0.283087	0.445	0.253	0	Macrophages	CD68
0	0.282222	0.999	0.992	0	Macrophages	TMSB4X
0	0.281905	0.496	0.316	0	Macrophages	IFI6
0	0.277563	0.42	0.243	0	Macrophages	CD36
0	0.275476	0.454	0.265	0	Macrophages	RNASE6
0	0.275224	0.528	0.337	0	Macrophages	SERPINB1
0	0.275045	0.482	0.284	0	Macrophages	TFRC
0	0.274301	0.388	0.205	0	Macrophages	BHLHE41
0	0.273936	0.42	0.229	0	Macrophages	ENSECAG00000037915
0	0.271875	0.439	0.267	0	Macrophages	CTSD
0	0.266655	0.43	0.262	0	Macrophages	CYBA
0	0.26648	0.897	0.8	0	Macrophages	ACTG1
0	0.265904	0.486	0.297	0	Macrophages	LITAF
0	0.263028	0.394	0.213	0	Macrophages	OLR1
0	0.258812	0.47	0.277	0	Macrophages	HSD11B1
5.86e-298	0.265866	0.847	0.74	1.18e-293	Macrophages	ITM2B
4.92e-252	0.262263	0.786	0.679	9.94e-248	Macrophages	MT-CO2
1.35e-211	0.2545	0.492	0.346	2.73e-207	Macrophages	LYZ
0	0.909001	0.683	0.308	0	T cells	STK17B
0	0.865825	0.622	0.233	0	T cells	RESF1
0	0.666785	0.45	0.178	0	T cells	GZMA
0	0.649207	0.836	0.615	0	T cells	ENSECAG00000035305/
0	0.632868	0.449	0.124	0	T cells	FYB1
0	0.62642	0.434	0.102	0	T cells	ETS1
0	0.621389	0.82	0.628	0	T cells	PTPRC
0	0.555804	0.56	0.294	0	T cells	ITGB1
0	0.544323	0.427	0.142	0	T cells	CCL5
0	0.514313	0.412	0.134	0	T cells	KLRK1
0	0.495778	0.48	0.249	0	T cells	MYCBP2
0	0.475708	0.531	0.28	0	T cells	GIMAP7
0	0.469853	0.419	0.123	0	T cells	CD3E
0	0.469151	0.447	0.232	0	T cells	ATM
0	0.463843	0.463	0.2	0	T cells	TMEM123
0	0.445535	0.411	0.174	0	T cells	PSIP1
0	0.434101	0.412	0.201	0	T cells	ANKRD12
0	0.432644	0.475	0.248	0	T cells	EZR
0	0.401182	0.675	0.451	0	T cells	DRB
0	0.398804	0.385	0.168	0	T cells	ITGA4
0	0.390836	0.344	0.104	0	T cells	ENSECAG00000000419
0	0.390455	0.333	0.092	0	T cells	CD2
0	0.381001	0.161	0.028	0	T cells	IGF2
0	0.377562	0.521	0.327	0	T cells	DEK
0	0.377377	0.237	0.065	0	T cells	GZMK
0	0.372717	0.305	0.086	0	T cells	F2R
0	0.367517	0.339	0.114	0	T cells	ENSECAG00000033316
0	0.362937	0.474	0.305	0	T cells	SETX
0	0.358896	0.284	0.079	0	T cells	CXCR6
0	0.355015	0.849	0.737	0	T cells	ENSECAG00000008542
0	0.342206	0.294	0.068	0	T cells	CD3G
0	0.340559	0.461	0.26	0	T cells	WIPF1
0	0.339774	0.603	0.437	0	T cells	EEF1B2
0	0.338447	0.282	0.095	0	T cells	SYNE1
0	0.326756	0.376	0.185	0	T cells	ENSECAG00000014696
0	0.322533	0.284	0.102	0	T cells	ZNF292
0	0.320955	0.283	0.081	0	T cells	HOPX
0	0.31352	0.336	0.139	0	T cells	CTSC
0	0.312235	0.262	0.076	0	T cells	JAML
0	0.305873	0.254	0.093	0	T cells	CD8A
0	0.297774	0.326	0.156	0	T cells	DOCK10
0	0.290398	0.277	0.091	0	T cells	RRP1B
0	0.282889	0.262	0.094	0	T cells	KMT2A
0	0.2771	0.339	0.173	0	T cells	FNBP1
0	0.272103	0.213	0.047	0	T cells	INPP4B
0	0.271135	0.206	0.047	0	T cells	CCR5
0	0.271119	0.246	0.067	0	T cells	CD3D
0	0.268073	0.414	0.24	0	T cells	ENSECAG00000024259
9.79e-308	0.302522	0.466	0.292	1.98e-303	T cells	SEPTIN7
7.47e-292	0.302357	0.161	0.058	1.51e-287	T cells	TRDC
8.96e-290	0.310205	0.18	0.07	1.81e-285	T cells	KLRB1
1.25e-285	0.2768	0.323	0.173	2.52e-281	T cells	SMCHD1
1.48e-284	0.37088	0.449	0.29	2.98e-280	T cells	MACF1
5.45e-277	0.267518	0.338	0.186	1.1e-272	T cells	SKIL
9.25e-277	0.250271	0.284	0.143	1.87e-272	T cells	IQGAP2
1.42e-275	0.26541	0.308	0.163	2.86e-271	T cells	HMGCS1
2.64e-269	0.256862	0.283	0.145	5.34e-265	T cells	BPTF
1.48e-261	0.270413	0.356	0.206	2.99e-257	T cells	KLF6
1.48e-251	0.278051	0.357	0.21	3e-247	T cells	SLFN5
5.85e-247	0.424238	0.614	0.477	1.18e-242	T cells	AHNAK
5.38e-243	0.284832	0.402	0.253	1.09e-238	T cells	MYH9
2.35e-239	0.299873	0.442	0.291	4.74e-235	T cells	S100A4
3.7e-236	0.264322	0.436	0.287	7.47e-232	T cells	JAK1
4.62e-235	0.31446	0.619	0.48	9.33e-231	T cells	RPS12
5.38e-223	0.279503	0.473	0.328	1.09e-218	T cells	MATR3
1.35e-218	0.299722	0.443	0.302	2.74e-214	T cells	SAMD9
8.83e-204	0.250641	0.42	0.282	1.78e-199	T cells	SON
1.34e-172	0.254665	0.782	0.693	2.72e-168	T cells	RPL13A
0	1.19548	0.592	0.111	0	Proliferating Macrophages	CENPF
0	1.01157	0.592	0.067	0	Proliferating Macrophages	TOP2A
0	0.919569	0.623	0.141	0	Proliferating Macrophages	SMC4
0	0.780355	0.458	0.05	0	Proliferating Macrophages	ENSECAG00000036105
0	0.715749	0.431	0.046	0	Proliferating Macrophages	CENPE
0	0.655996	0.572	0.199	0	Proliferating Macrophages	HMGB2
0	0.601458	0.416	0.038	0	Proliferating Macrophages	KIF11
0	0.585292	0.325	0.025	0	Proliferating Macrophages	ASPM
0	0.5701	0.438	0.106	0	Proliferating Macrophages	H2AZ1
0	0.556563	0.39	0.037	0	Proliferating Macrophages	TPX2
0	0.473995	0.336	0.038	0	Proliferating Macrophages	NUSAP1
0	0.427199	0.296	0.056	0	Proliferating Macrophages	ENSECAG00000033394
0	0.3989	0.271	0.022	0	Proliferating Macrophages	HMMR
0	0.379262	0.276	0.025	0	Proliferating Macrophages	PCLAF
0	0.366767	0.261	0.033	0	Proliferating Macrophages	KNL1
0	0.364343	0.244	0.028	0	Proliferating Macrophages	RRM2
0	0.316276	0.238	0.048	0	Proliferating Macrophages	ATAD2
0	0.312628	0.231	0.024	0	Proliferating Macrophages	NCAPG
0	0.30409	0.23	0.031	0	Proliferating Macrophages	MIS18BP1
0	0.298912	0.222	0.024	0	Proliferating Macrophages	SGO2
0	0.298667	0.215	0.017	0	Proliferating Macrophages	KIF15
0	0.296272	0.21	0.014	0	Proliferating Macrophages	PRC1
0	0.283871	0.226	0.041	0	Proliferating Macrophages	BBS7
0	0.282025	0.2	0.02	0	Proliferating Macrophages	ANLN
0	0.259102	0.185	0.014	0	Proliferating Macrophages	KIF23
1.39e-306	0.350832	0.289	0.07	2.8e-302	Proliferating Macrophages	KIF20B
7.91e-304	0.621818	0.639	0.313	1.6e-299	Proliferating Macrophages	HMGB1
2.13e-273	0.286051	0.238	0.054	4.31e-269	Proliferating Macrophages	TYMS
1.95e-236	0.53243	0.579	0.29	3.93e-232	Proliferating Macrophages	ENSECAG00000030778
5.99e-226	0.443978	0.439	0.179	1.21e-221	Proliferating Macrophages	PAFAH2
6.88e-216	0.534682	0.695	0.42	1.39e-211	Proliferating Macrophages	NUCKS1
2.72e-215	0.405072	0.424	0.172	5.49e-211	Proliferating Macrophages	TUBB
2.13e-205	0.519217	0.612	0.344	4.31e-201	Proliferating Macrophages	ENSECAG00000037332
1.08e-183	0.408798	0.492	0.237	2.19e-179	Proliferating Macrophages	NANS
1.95e-174	0.331739	0.296	0.106	3.93e-170	Proliferating Macrophages	TUBB4B
1.34e-164	0.498645	0.772	0.555	2.7e-160	Proliferating Macrophages	ENSECAG00000042692
2.14e-119	0.289363	0.349	0.164	4.32e-115	Proliferating Macrophages	H2AZ2
2.45e-118	0.317802	0.386	0.192	4.96e-114	Proliferating Macrophages	RAD21
4.7e-116	0.384387	0.568	0.354	9.48e-112	Proliferating Macrophages	DEK
3.61e-111	0.369903	0.663	0.462	7.3e-107	Proliferating Macrophages	CALM2
9.77e-110	0.337427	0.584	0.375	1.97e-105	Proliferating Macrophages	TMPO
2.86e-108	0.267567	0.323	0.151	5.78e-104	Proliferating Macrophages	USP1
9.72e-107	0.359817	0.778	0.614	1.96e-102	Proliferating Macrophages	HNRNPA2B1
2.4e-104	0.354603	0.552	0.342	4.85e-100	Proliferating Macrophages	CCDC88A
4.84e-98	0.281572	0.283	0.131	9.77e-94	Proliferating Macrophages	ARL6IP1
1.16e-79	0.323333	0.805	0.666	2.35e-75	Proliferating Macrophages	HSP90AA1
1e-63	0.284605	0.603	0.44	2.02e-59	Proliferating Macrophages	NCL
1.49e-22	0.284906	0.534	0.447	3.02e-18	Proliferating Macrophages	LYZ
0	1.45332	0.678	0.245	0	Neutrophils	SNX10
0	1.00575	0.573	0.158	0	Neutrophils	ACOD1
0	0.592234	0.403	0.089	0	Neutrophils	C1H15orf48
0	0.271572	0.138	0.01	0	Neutrophils	CSF3R
1.37e-306	0.443425	0.161	0.017	2.76e-302	Neutrophils	ENSECAG00000006595
3.59e-306	0.989773	0.587	0.221	7.25e-302	Neutrophils	SOD2
6.25e-290	0.781196	0.381	0.096	1.26e-285	Neutrophils	PLEK
1.2e-264	0.581871	0.178	0.024	2.43e-260	Neutrophils	APOBEC3Z1B
1.14e-245	1.28019	0.651	0.33	2.3e-241	Neutrophils	GBP5
2.4e-238	0.298758	0.16	0.022	4.85e-234	Neutrophils	VNN1
3.54e-233	0.375904	0.147	0.019	7.14e-229	Neutrophils	IL1B
7.7e-205	1.12492	0.414	0.147	1.55e-200	Neutrophils	CXCL1
3.84e-203	0.473033	0.143	0.02	7.75e-199	Neutrophils	ENSECAG00000032756
2.7e-196	0.723483	0.407	0.141	5.45e-192	Neutrophils	DDX58
2.26e-188	0.253282	0.154	0.025	4.56e-184	Neutrophils	TRIB1
1.14e-185	0.345522	0.169	0.03	2.31e-181	Neutrophils	IDO1
5.02e-182	1.19563	0.533	0.246	1.01e-177	Neutrophils	IFIT2
6.16e-179	1.16104	0.427	0.165	1.24e-174	Neutrophils	CXCL8
7.85e-179	0.747072	0.318	0.097	1.58e-174	Neutrophils	IL1RN
6.59e-169	0.292937	0.173	0.034	1.33e-164	Neutrophils	TMEM140
1.01e-161	0.457974	0.187	0.04	2.05e-157	Neutrophils	CXCL10
5.71e-151	0.341383	0.135	0.024	1.15e-146	Neutrophils	RGS2
1.42e-143	0.56346	0.328	0.116	2.87e-139	Neutrophils	IGSF6
5.42e-141	0.412386	0.176	0.04	1.1e-136	Neutrophils	CASP3
5.85e-115	0.563513	0.295	0.109	1.18e-110	Neutrophils	TBC1D9
3.28e-114	0.297945	0.2	0.057	6.63e-110	Neutrophils	IRAG2
2.56e-113	0.33066	0.197	0.056	5.16e-109	Neutrophils	LMNB1
4.56e-112	0.285389	0.201	0.058	9.21e-108	Neutrophils	ETS2
2.09e-106	0.699585	0.879	0.768	4.21e-102	Neutrophils	SRGN
7.38e-104	0.393221	0.162	0.043	1.49e-99	Neutrophils	ENSECAG00000004433
1.28e-103	0.462515	0.379	0.173	2.58e-99	Neutrophils	PM20D2
6.81e-101	0.659743	0.588	0.369	1.38e-96	Neutrophils	BIRC3
1.95e-96	0.332159	0.189	0.058	3.94e-92	Neutrophils	RAPGEF2
1.88e-95	0.60737	0.354	0.163	3.8e-91	Neutrophils	IFIH1
2.19e-94	0.301375	0.148	0.039	4.43e-90	Neutrophils	TNFAIP6
2.68e-94	0.262843	0.171	0.049	5.42e-90	Neutrophils	ENSECAG00000022992
4.34e-91	0.921984	0.763	0.638	8.77e-87	Neutrophils	ENSECAG00000033029
8.6e-87	0.560808	0.351	0.166	1.74e-82	Neutrophils	CLEC4E
1.47e-84	0.529674	0.323	0.148	2.96e-80	Neutrophils	NFKBIA
7.38e-84	0.636032	0.543	0.341	1.49e-79	Neutrophils	SAT1
1.57e-82	0.263921	0.198	0.068	3.17e-78	Neutrophils	ENSECAG00000003599
3.62e-82	1.1521	0.768	0.652	7.31e-78	Neutrophils	ENSECAG00000035305
1.17e-81	0.420389	0.202	0.072	2.36e-77	Neutrophils	GADD45A
1.66e-81	0.386464	0.419	0.224	3.36e-77	Neutrophils	ENSECAG00000039645
1.18e-77	0.754975	0.449	0.266	2.39e-73	Neutrophils	IFIT3
8.75e-71	0.391792	0.312	0.151	1.77e-66	Neutrophils	DUSP1
1.09e-69	0.262392	0.211	0.082	2.2e-65	Neutrophils	CCRL2
3.55e-69	0.288879	0.184	0.067	7.16e-65	Neutrophils	TREM1
8.94e-66	0.298315	0.328	0.165	1.81e-61	Neutrophils	TNIP1
1.44e-65	0.322526	0.223	0.093	2.9e-61	Neutrophils	SAMSN1
4.77e-60	0.26695	0.207	0.086	9.63e-56	Neutrophils	PLSCR1
8.01e-58	0.578673	0.45	0.292	1.62e-53	Neutrophils	HCAR1
3.9e-54	0.316414	0.2	0.086	7.88e-50	Neutrophils	SDAD1
3.61e-47	0.446469	0.309	0.173	7.29e-43	Neutrophils	RBBP6
1.55e-45	0.280261	0.218	0.105	3.14e-41	Neutrophils	HERC6
1.6e-43	0.528609	0.619	0.499	3.24e-39	Neutrophils	SAMD9L
1.72e-42	0.359379	0.478	0.333	3.48e-38	Neutrophils	STAT1
4.86e-42	0.276352	0.271	0.149	9.82e-38	Neutrophils	BTG1
1.36e-41	0.294329	0.402	0.259	2.74e-37	Neutrophils	LYN
2.91e-41	0.398769	0.245	0.132	5.88e-37	Neutrophils	ISG15
4.8e-37	0.410187	0.459	0.325	9.69e-33	Neutrophils	SAMD9
1.29e-35	0.372563	0.338	0.217	2.61e-31	Neutrophils	EVI2B
1.05e-34	0.299207	0.378	0.251	2.12e-30	Neutrophils	DDX3X
5.17e-32	0.384613	0.352	0.234	1.04e-27	Neutrophils	GBP6
8.24e-31	0.281324	0.249	0.145	1.66e-26	Neutrophils	BAZ2B
5.16e-29	0.259986	0.296	0.188	1.04e-24	Neutrophils	ZNFX1
6.24e-28	0.419816	0.392	0.281	1.26e-23	Neutrophils	CLIP1
1.33e-26	0.372693	0.301	0.202	2.69e-22	Neutrophils	IFIT5
2.19e-22	0.304441	0.822	0.799	4.42e-18	Neutrophils	CYBB
7.31e-21	0.408257	0.479	0.397	1.48e-16	Neutrophils	MX1
4.84e-19	0.284007	0.34	0.254	9.77e-15	Neutrophils	JMJD1C
1.33e-17	0.28561	0.401	0.315	2.68e-13	Neutrophils	SELL
4.33e-15	0.347646	0.729	0.669	8.74e-11	Neutrophils	HSP90AA1
4.36e-13	0.284383	0.482	0.422	8.8e-09	Neutrophils	PLAC8B
5.32e-08	0.333239	0.23	0.187	0.00107455	Neutrophils	IVNS1ABP
0	1.15783	0.687	0.263	0	Dendritic	ENSECAG00000024259
0	1.11574	0.49	0.123	0	Dendritic	CST3
0	0.685343	0.404	0.087	0	Dendritic	DQA
0	0.530759	0.201	0.021	0	Dendritic	LAMP3
0	0.479613	0.279	0.042	0	Dendritic	LIMCH1
0	0.330945	0.154	0.011	0	Dendritic	NR4A3
0	0.326822	0.21	0.018	0	Dendritic	CLIC2
0	0.316481	0.131	0.009	0	Dendritic	CCR7
1.66e-259	0.770692	0.499	0.155	3.36e-255	Dendritic	DQB
3.55e-258	0.297103	0.137	0.013	7.18e-254	Dendritic	CD1E2
2.14e-256	1.23442	0.758	0.411	4.32e-252	Dendritic	DRA
1.86e-231	0.538501	0.27	0.053	3.76e-227	Dendritic	GPR183
2.45e-227	0.2751	0.17	0.022	4.94e-223	Dendritic	TSC22D1
8.45e-212	1.33782	0.863	0.611	1.71e-207	Dendritic	CD74
3.21e-206	1.04007	0.789	0.485	6.48e-202	Dendritic	DRB
2.1e-196	0.32572	0.253	0.052	4.24e-192	Dendritic	ENSECAG00000016251
1.11e-194	0.346306	0.25	0.052	2.24e-190	Dendritic	PKIB
2.76e-193	0.387999	0.233	0.046	5.57e-189	Dendritic	CD83
9.64e-189	0.705692	0.412	0.134	1.95e-184	Dendritic	RGS1
1.57e-171	0.796283	0.252	0.059	3.16e-167	Dendritic	SPP1
1.06e-170	0.648788	0.386	0.126	2.15e-166	Dendritic	CPVL
2.17e-158	0.313264	0.155	0.026	4.38e-154	Dendritic	FSCN1
2.34e-158	0.692924	0.481	0.195	4.73e-154	Dendritic	FGL2
1.61e-144	0.7099	0.644	0.344	3.25e-140	Dendritic	CCDC88A
4.92e-125	0.576204	0.358	0.132	9.93e-121	Dendritic	LY5
9.15e-119	0.494566	0.3	0.102	1.85e-114	Dendritic	ABCA9
3.91e-102	0.282059	0.192	0.051	7.91e-98	Dendritic	PLXNC1
5.88e-83	0.254287	0.161	0.044	1.19e-78	Dendritic	RALA
2.82e-67	0.415819	0.783	0.605	5.69e-63	Dendritic	ENSECAG00000020699
2.74e-62	0.31632	0.118	0.032	5.54e-58	Dendritic	IDO1
5.2e-61	0.360413	0.278	0.124	1.05e-56	Dendritic	NUB1
5.16e-56	0.298639	0.226	0.094	1.04e-51	Dendritic	SAMSN1
4.45e-54	0.331113	0.475	0.289	8.98e-50	Dendritic	CXCL16
6.18e-50	0.251343	0.291	0.143	1.25e-45	Dendritic	HLA-DMB
1.78e-41	0.324008	0.519	0.353	3.59e-37	Dendritic	SH3BGRL
2.55e-41	0.348789	0.257	0.132	5.16e-37	Dendritic	MAP4K4
2.04e-39	0.317563	0.537	0.373	4.13e-35	Dendritic	NAP1L1
5.2e-37	0.339026	0.306	0.176	1.05e-32	Dendritic	ZFP36L1
1.19e-33	0.261383	0.346	0.212	2.4e-29	Dendritic	GDI2
1.74e-32	0.329019	0.3	0.178	3.52e-28	Dendritic	CEP350
1.46e-28	0.27842	0.328	0.204	2.95e-24	Dendritic	ITGA4
1.22e-23	0.256339	0.76	0.653	2.46e-19	Dendritic	ENSECAG00000035305
2.24e-23	0.272313	0.304	0.2	4.53e-19	Dendritic	RAB8B
7.37e-08	0.383416	0.484	0.449	0.00148915	Dendritic	LYZ
0	1.94328	0.881	0.032	0	Mast cells	MS4A2
0	1.80091	0.885	0.044	0	Mast cells	FCER1A
0	1.28317	0.752	0.135	0	Mast cells	GNPTAB
0	1.21848	0.739	0.161	0	Mast cells	ACSL4
0	1.00805	0.643	0.027	0	Mast cells	RHEX
0	0.997208	0.605	0.018	0	Mast cells	GATA2
0	0.99667	0.723	0.198	0	Mast cells	ENSECAG00000019875
0	0.976438	0.632	0.061	0	Mast cells	ENSECAG00000024719
0	0.970264	0.594	0.015	0	Mast cells	KIT
0	0.899235	0.393	0.048	0	Mast cells	IGF2
0	0.897201	0.573	0.016	0	Mast cells	HPGDS
0	0.777179	0.48	0.009	0	Mast cells	PLCB4
0	0.752079	0.488	0.011	0	Mast cells	RAB27B
0	0.730901	0.518	0.082	0	Mast cells	LMO4
0	0.701122	0.425	0.011	0	Mast cells	RET
0	0.698042	0.429	0.011	0	Mast cells	ENSECAG00000031156
0	0.646728	0.479	0.008	0	Mast cells	ENSECAG00000037919
0	0.633575	0.503	0.091	0	Mast cells	ITPRID2
0	0.556364	0.373	0.008	0	Mast cells	IL1RL1
0	0.544153	0.403	0.049	0	Mast cells	ARHGEF12
0	0.537898	0.381	0.013	0	Mast cells	LTC4S
0	0.514728	0.4	0.041	0	Mast cells	LPCAT2
0	0.482113	0.334	0.006	0	Mast cells	SLC18A2
0	0.403194	0.263	0.005	0	Mast cells	RGS13
0	0.40235	0.303	0.035	0	Mast cells	PRKAG2
0	0.373408	0.248	0.01	0	Mast cells	HDC
0	0.368611	0.244	0.018	0	Mast cells	NRIP3
0	0.338278	0.205	0.004	0	Mast cells	KIF21A
0	0.323025	0.221	0.003	0	Mast cells	SBSPON
0	0.320132	0.232	0.02	0	Mast cells	MCTP1
0	0.319892	0.229	0.005	0	Mast cells	PTGS1
0	0.311282	0.182	0.003	0	Mast cells	DSP
0	0.301001	0.21	0.016	0	Mast cells	LPIN1
0	0.271265	0.183	0.004	0	Mast cells	GASK1B
9.29e-301	0.721826	0.551	0.118	1.88e-296	Mast cells	B4GALT6
1.89e-261	0.390285	0.316	0.044	3.82e-257	Mast cells	SPECC1
5.02e-259	0.407414	0.33	0.048	1.01e-254	Mast cells	GCSAML
1.04e-256	0.493351	0.387	0.066	2.1e-252	Mast cells	DSE
2.95e-244	0.456685	0.351	0.057	5.96e-240	Mast cells	RAPGEF2
8.7e-238	0.329381	0.228	0.026	1.76e-233	Mast cells	COBLL1
4.63e-233	0.674523	0.517	0.127	9.34e-229	Mast cells	CLINT1
1.26e-185	0.28301	0.232	0.033	2.54e-181	Mast cells	CD55
1.84e-181	0.313523	0.255	0.04	3.71e-177	Mast cells	PRKACB
1.53e-159	0.288308	0.233	0.038	3.09e-155	Mast cells	PRKCB
4.18e-155	0.352415	0.296	0.06	8.44e-151	Mast cells	STXBP5
1.13e-139	0.636403	0.526	0.185	2.27e-135	Mast cells	HMGCS1
5.96e-119	0.473264	0.407	0.127	1.2e-114	Mast cells	CST3
1.22e-117	0.525857	0.531	0.206	2.47e-113	Mast cells	EPB41L2
2.29e-115	0.32962	0.304	0.077	4.62e-111	Mast cells	HMGCR
1.14e-109	0.436598	0.446	0.155	2.31e-105	Mast cells	CYP51A1
3.53e-107	0.351776	0.334	0.095	7.13e-103	Mast cells	FOXP1
1.24e-106	0.441526	0.456	0.164	2.5e-102	Mast cells	ARL6IP5
1.18e-105	0.478684	0.502	0.196	2.39e-101	Mast cells	SMCHD1
6.19e-102	0.289596	0.263	0.065	1.25e-97	Mast cells	RAB32
1.62e-101	0.567497	0.649	0.314	3.27e-97	Mast cells	S100A4
9.52e-90	0.704527	0.877	0.652	1.92e-85	Mast cells	ENSECAG00000035305
1.51e-86	0.352061	0.3	0.091	3.05e-82	Mast cells	VPS13A
4.44e-84	0.759223	0.757	0.499	8.96e-80	Mast cells	AHNAK
1.47e-81	0.310532	0.296	0.091	2.96e-77	Mast cells	CHD3
2.33e-81	0.571419	0.916	0.768	4.71e-77	Mast cells	SRGN
1.46e-80	0.324532	0.346	0.119	2.95e-76	Mast cells	BTK
9.97e-79	0.384883	0.427	0.172	2.01e-74	Mast cells	CTSC
1.2e-78	0.536345	0.809	0.56	2.43e-74	Mast cells	ENSECAG00000042692
5.82e-78	0.54866	0.658	0.371	1.18e-73	Mast cells	MT-ND5
5.44e-73	0.342589	0.383	0.148	1.1e-68	Mast cells	MITF
1.82e-72	0.418114	0.355	0.137	3.68e-68	Mast cells	RGS1
1.01e-69	0.603324	0.567	0.316	2.03e-65	Mast cells	MACF1
3.71e-66	0.555853	0.938	0.86	7.49e-62	Mast cells	MT-ND2
2.51e-65	0.280863	0.285	0.098	5.06e-61	Mast cells	ENSECAG00000027683
3.68e-64	0.459587	0.494	0.246	7.42e-60	Mast cells	AKAP9
4.09e-64	0.363519	0.392	0.166	8.26e-60	Mast cells	IQGAP2
9.19e-63	0.253994	0.255	0.083	1.86e-58	Mast cells	SQLE
1.92e-62	0.28072	0.296	0.106	3.87e-58	Mast cells	PDZD8
7.48e-61	0.451899	0.923	0.789	1.51e-56	Mast cells	EEF1A1
9.45e-61	0.262977	0.267	0.091	1.91e-56	Mast cells	ITGAE
2.59e-53	0.287557	0.316	0.128	5.23e-49	Mast cells	TACC1
5.02e-52	0.302241	0.341	0.147	1.01e-47	Mast cells	MSMO1
1.26e-51	0.265264	0.322	0.133	2.54e-47	Mast cells	SH3KBP1
2.69e-50	0.375885	0.554	0.324	5.44e-46	Mast cells	REEP5
9.87e-49	0.27918	0.345	0.153	1.99e-44	Mast cells	SQSTM1
1.21e-47	0.428591	0.791	0.618	2.43e-43	Mast cells	RPL5
5.02e-45	0.411216	0.729	0.553	1.01e-40	Mast cells	RPL7
6.6e-44	0.407283	0.699	0.502	1.33e-39	Mast cells	RPS12
8.02e-44	0.363687	0.441	0.239	1.62e-39	Mast cells	FKBP5
4.38e-40	0.374594	0.818	0.655	8.85e-36	Mast cells	RPS6
2.39e-39	0.266915	0.312	0.146	4.83e-35	Mast cells	SERP1
7.89e-39	0.367369	0.756	0.58	1.59e-34	Mast cells	RPS3A
5.01e-38	0.356221	0.839	0.676	1.01e-33	Mast cells	TXNIP
1.26e-35	0.302529	0.566	0.36	2.55e-31	Mast cells	RPL24
1.46e-33	0.337239	0.72	0.557	2.95e-29	Mast cells	RPL14
1.78e-31	0.307164	0.915	0.815	3.59e-27	Mast cells	ITM2B
4.86e-31	0.310395	0.955	0.872	9.82e-27	Mast cells	MT-ATP6
6.99e-30	0.309464	0.864	0.756	1.41e-25	Mast cells	ENSECAG00000008542
4.2e-29	0.310127	0.583	0.405	8.47e-25	Mast cells	S100A11
9.65e-29	0.337946	0.837	0.72	1.95e-24	Mast cells	MT-ND1
1.45e-28	0.254068	0.387	0.223	2.93e-24	Mast cells	KTN1
1.29e-27	0.30664	0.71	0.563	2.61e-23	Mast cells	ANXA1
8.6e-26	0.268068	0.336	0.19	1.74e-21	Mast cells	ATRX
1.58e-25	0.282044	0.749	0.607	3.19e-21	Mast cells	ENSECAG00000020699
1.18e-24	0.25166	0.654	0.488	2.38e-20	Mast cells	RACK1
1.33e-24	0.298223	0.54	0.39	2.69e-20	Mast cells	MT-ND3
7.75e-23	0.273933	0.646	0.505	1.57e-18	Mast cells	RPS25
8.18e-23	0.256054	0.38	0.234	1.65e-18	Mast cells	GOLGB1
7.55e-21	0.274876	0.593	0.445	1.52e-16	Mast cells	NCL
9.1e-21	0.250891	0.617	0.465	1.84e-16	Mast cells	EEF1B2
6.11e-16	0.254875	1	0.999	1.23e-11	Mast cells	ENSECAG00000027699
0	2.76588	0.707	0.038	0	Epithelial	CLCA2
3.55e-257	0.839536	0.263	0.016	7.17e-253	Epithelial	SCGB1A1
4.81e-243	0.461878	0.142	0.005	9.71e-239	Epithelial	PIGR
1.24e-229	0.256272	0.109	0.003	2.51e-225	Epithelial	FMO1
3.26e-225	0.389693	0.13	0.004	6.58e-221	Epithelial	TFF3
1.04e-218	0.393398	0.121	0.004	2.1e-214	Epithelial	ENSECAG00000030855
9.4e-206	0.599119	0.222	0.015	1.9e-201	Epithelial	VMO1
1.16e-170	0.347904	0.107	0.004	2.34e-166	Epithelial	ENSECAG00000011718
1.82e-142	0.361663	0.154	0.01	3.68e-138	Epithelial	SCIN
2.2e-38	0.300669	0.302	0.095	4.43e-34	Epithelial	C1H15orf48
9.57e-35	0.271714	0.278	0.088	1.93e-30	Epithelial	SDAD1
3.32e-28	0.468314	0.453	0.229	6.71e-24	Epithelial	SOD2
2.58e-23	0.315438	0.367	0.171	5.2e-19	Epithelial	CXCL8
3.63e-18	0.27736	0.34	0.166	7.33e-14	Epithelial	IFIH1
4.42e-18	0.354474	0.905	0.848	8.93e-14	Epithelial	TPT1
1.18e-17	0.333997	0.435	0.255	2.38e-13	Epithelial	SNX10
4.24e-17	0.326159	0.527	0.337	8.57e-13	Epithelial	GBP5
5.93e-09	0.267823	0.719	0.618	0.000119754	Epithelial	RPL9
8.77e-08	0.261506	0.737	0.657	0.00177142	Epithelial	RPS6
3.86e-07	0.25475	0.707	0.62	0.00779573	Epithelial	RPL5
